# Supplementary material for: Association of changes in expression of HDAC and SIRT genes after drug treatment with cancer cell line sensitivity to kinase inhibitors
Source: Epigenetics. 2024 Feb 18;19(1):2309824. doi: 10.1080/15592294.2024.2309824 (PMC10878021; doi:10.1080/15592294.2024.2309824)
Supplement: Supplemental Material [file KEPI_A_2309824_SM1624.zip]

Archive with 22 entries (22 files):
- Supplementary figure and table legends.docx
- __MACOSX/._Supplementary figure and table legends.docx
- Supplementary figures.docx
- __MACOSX/._Supplementary figures.docx
- Table S1.xlsx
- __MACOSX/._Table S1.xlsx
- Table S2.xlsx
- __MACOSX/._Table S2.xlsx
- Table S3.docx
- __MACOSX/._Table S3.docx
- Table S4.docx
- __MACOSX/._Table S4.docx
- Table S5.xlsx
- __MACOSX/._Table S5.xlsx
- Table S6.xlsx
- __MACOSX/._Table S6.xlsx
- Table S7.docx
- __MACOSX/._Table S7.docx
- Table S8.xlsx
- __MACOSX/._Table S8.xlsx
- Table S9.xlsx
- __MACOSX/._Table S9.xlsx
