# Supplementary material for: Association of changes in expression of HDAC and SIRT genes after drug treatment with cancer cell line sensitivity to kinase inhibitors
Source: Epigenetics. 2024 Feb 18;19(1):2309824. doi: 10.1080/15592294.2024.2309824 (PMC10878021; doi:10.1080/15592294.2024.2309824)
Supplement: Supplemental Material [file KEPI_A_2309824_SM1624.zip › Table S1.xlsx]

## Sheet: Table S1
Supplementary Table S1. Spearman correlations between log(GI50) and log2FC of HDAC
and SIRT genes satisfying pFDR < 0.1
Agent	Gene	Condition	Spearman r	p0	pFDR	pFDR < 0.05
Dasatinib	HDAC5	High 24	-0.78059	3.74e-11	6.2832e-08	*
Dasatinib	HDAC5	Low 24	-0.687079	2.58e-08	2.1672e-05	*
Cisplatin	HDAC4	High 24	0.625065	3.37e-07	0.00018872	*
Cisplatin	SIRT1	High 24	-0.573033	4.83e-06	0.0018984	*
Geldanamycin	HDAC4	Low 24	0.565281	5.65e-06	0.0018984	*
Topotecan	HDAC1	High 24	0.542935	1.07e-05	0.002996	*
Dasatinib	HDAC2	High 24	0.577421	1.4e-05	0.00336	*
Azacytidine	HDAC9	High 24	-0.613563	3.27e-05	0.006867	*
Paclitaxel	HDAC9	Low 24	0.492032	6.53e-05	0.0121893	*
Dasatinib	SIRT1	High 6	-0.503085	9.05e-05	0.0138218	*
Cisplatin	HDAC1	High 24	0.491295	0.000139672	0.0192457	*
Dasatinib	SIRT2	High 24	-0.515767	0.000148925	0.0192457	*
Erlotinib	HDAC5	High 24	-0.462478	0.000226201	0.0271441	*
Dasatinib	HDAC1	Low 6	-0.462826	0.000373798	0.0418654	*
Gemcitabine	HDAC1	Low 24	0.459507	0.00041697	0.043772	*
Erlotinib	SIRT5	High 24	-0.442936	0.000442931	0.043772	*
Dasatinib	HDAC1	High 6	-0.455113	0.000481059	0.0448988	*
Dasatinib	HDAC1	Low 24	-0.465048	0.000585328	0.0517553
Paclitaxel	HDAC2	Low 24	0.427162	0.000664378	0.0558078
Dasatinib	SIRT5	High 24	-0.464333	0.000777036	0.0570393
Cisplatin	HDAC4	High 6	0.436067	0.000780895	0.0570393
Geldanamycin	SIRT2	High 24	-0.432065	0.00088353	0.0597325
Doxorubicin	HDAC2	Low 24	0.427166	0.000919909	0.0597325
Dasatinib	SIRT3	High 24	-0.458426	0.000924431	0.0597325
Gemcitabine	HDAC1	High 24	0.423456	0.00114655	0.071341
Dasatinib	SIRT1	Low 6	-0.423381	0.00127881	0.0745198
Doxorubicin	SIRT3	High 24	-0.442662	0.00128635	0.0745198
Cisplatin	SIRT7	High 24	-0.419147	0.00144686	0.0810243
Erlotinib	HDAC5	Low 24	-0.400293	0.0016814	0.087687
Cisplatin	HDAC4	Low 6	0.409543	0.00172242	0.087687
Vorinostat	SIRT2	High 6	-0.403293	0.00186705	0.0908931
Dasatinib	SIRT4	High 24	-0.432085	0.00193347	0.0908931
Cisplatin	SIRT2	Low 2	0.412316	0.00194771	0.0908931
Shown are the Spearman correlations satisfying pFDR < 0.1.
Correlations satisfying a more stringent criterion of pFDR < 0.05 are marked with an asterisk (*).
The results are sorted by pFDR.
Colors highlight the associations with the kinase inhibitors dasatinib and erlotinib.
r, Spearman correlation coefficient
Condition indicates concentration (high or low) and the time point (2, 6, or 24 hr after treatment)
p0, p-value prior to the FDR adjustment
pFDR, FDR adjusted p-value
