# Supplementary material for: Association of changes in expression of HDAC and SIRT genes after drug treatment with cancer cell line sensitivity to kinase inhibitors
Source: Epigenetics. 2024 Feb 18;19(1):2309824. doi: 10.1080/15592294.2024.2309824 (PMC10878021; doi:10.1080/15592294.2024.2309824)
Supplement: Supplemental Material [file KEPI_A_2309824_SM1624.zip › Table S2.xlsx]

## Sheet: Table S2
Supplementary Table S2. Spearman correlations of baseline expression of HDAC and SIRT
genes with drug response satisfying pFDR < 0.1
Agent	Gene	Spearman r	p0	pFDR	pFDR < 0.05
Sunitinib	HDAC1	-0.446312	0.00050179	0.0468337	*
Paclitaxel	HDAC7	0.418809	0.00086732	0.0582839
Erlotinib	SIRT6	0.411105	0.00110245	0.066147
Dasatinib	HDAC7	-0.411661	0.00146534	0.0769303
Shown are the Spearman correlations satisfying pFDR < 0.1.
Correlations satisfying a more stringent criterion of pFDR < 0.05 are marked with an asterisk (*).
Colors highlight negative (yellow) and positive (green) associations with response to kinase inhibitors.
r, Spearman correlation coefficient
p0, p-value prior to the FDR adjustment
pFDR, FDR adjusted p-value
