# Supplementary material for: Association of changes in expression of HDAC and SIRT genes after drug treatment with cancer cell line sensitivity to kinase inhibitors
Source: Epigenetics. 2024 Feb 18;19(1):2309824. doi: 10.1080/15592294.2024.2309824 (PMC10878021; doi:10.1080/15592294.2024.2309824)
Supplement: Supplemental Material [file KEPI_A_2309824_SM1624.zip › Table S5.xlsx]

## Sheet: Table S5
Supplementary Table S5. Results of miRNA-targeted gene set enrichment analysis associated
with response to the high concentration of dasatinib at 24hr, for the miRNAs which regulate
HDAC5 and satisfied permutation p-value < 0.1
microRNA GeneSets	Number of genes	LS permutation p-value	KS permutation p-value
hsa-miR-125a-5p	201	0.01609	0.00721
hsa-miR-589-5p	53	0.05672	0.04594
hsa-miR-217	58	0.00261	0.00047
hsa-miR-2861	54	0.14576	0.05285
Shown are the results of the analysis of the target gene lists for miR-125a-5p, miR-589-5p,
miR-2861, miR-9, miR-124, and miR-217, which had the permutation p-value < 0.1 in one
or both analyses (LS and/or KS).
Results satisfying a more stringent criterion of permutation p < 0.05 are shown in red.
hsa-miR-125a-5p: miR-125a-5p
hsa-miR-589-5p: miR-589-5p
hsa-miR-217: miR-217
hsa-miR-2861: miR-2861
