# Supplementary material for: Association of changes in expression of HDAC and SIRT genes after drug treatment with cancer cell line sensitivity to kinase inhibitors
Source: Epigenetics. 2024 Feb 18;19(1):2309824. doi: 10.1080/15592294.2024.2309824 (PMC10878021; doi:10.1080/15592294.2024.2309824)
Supplement: Supplemental Material [file KEPI_A_2309824_SM1624.zip › Table S6.xlsx]

## Sheet: Table S6
Supplementary Table S6. Spearman correlations of YAP1 expression with expresssion changes of HDAC
and SIRT genes at 6 or 24 hr after treatment with the high concentration of dasatinib, satisfying |r| > 0.2 and p0 < 0.1
Gene	Comparison	Spearman r	p0	pFDR
HDAC7	Baseline of YAP1 vs log2FC of HDAC7 at 24 hr	-0.37233	0.00471636	0.155399
SIRT7	log2FC of YAP1 vs log2FC of SIRT7 at 6 hr	0.357885	0.00676703	0.155399
HDAC7	Baseline YAP1 vs log2FC of HDAC7 at 6 hr	-0.356528	0.00728433	0.155399
SIRT6	log2FC of YAP1 vs log2FC of SIRT6 at 6 hr	0.341001	0.0101156	0.16185
HDAC2	log2FC of YAP1 vs log2FC of HDAC3 at 24 hr	-0.305883	0.0325631	0.416807
SIRT3	log2FC of YAP1 vs log2FC of SIRT3 at 6 hr	0.259242	0.0536866	0.572657
SIRT7	log2FC of YAP1 vs log2FC of SIRT7 at 24 hr	-0.263956	0.0668558	0.609703
SIRT4	log2FC of YAP1 vs log2FC of SIRT4 at 24 hr	0.243527	0.0917631	0.609703
HDAC3	log2FC of YAP1 vs log2FC of HDAC3 at 6 hr	0.227305	0.0920339	0.609703
SIRT1	Baseline YAP1 vs log2FC of SIRT1 at 24 hr	0.225135	0.095266	0.609703
r, Spearman correlation coefficient
p0, p-value prior to the FDR adjustment. Such p-values < 0.05 are shown in read.
pFDR, FDR adjusted p-value. None of the associations were significant after the FDR adjustment.
Shown are the Spearman correlations satisfying p0 < 0.1. All such associations had Spearman |r| > 0.2.
The results are sorted by p0.
Comparison indicates the time point (6 or 24 hr after treatment with the high concentration of dasatinib),
and YAP1 expression measure at that time point used in comparisons:
Baseline, median YAP1 expression in untreated cell lines, computed across 15 agents for each cell line;
log2FC, changes in gene expression induced by treatment.
Correlations with those HDAC and SIRT genes whose changes in expression were associated with response to dasatinib
(Supplementary Table S1) are highlighted.
