# Supplementary material for: Association of changes in expression of HDAC and SIRT genes after drug treatment with cancer cell line sensitivity to kinase inhibitors
Source: Epigenetics. 2024 Feb 18;19(1):2309824. doi: 10.1080/15592294.2024.2309824 (PMC10878021; doi:10.1080/15592294.2024.2309824)
Supplement: Supplemental Material [file KEPI_A_2309824_SM1624.zip › Table S8.xlsx]

## Sheet: Table S8
Supplementary Table S8. Spearman correlations between log(GI50) of dasatinib and log2FC
or baseline expression of its kinase target genes satisfying pFDR < 0.1
Gene	Condition	Spearman r	p0	pFDR	pFDR < 0.05
EPHA2	High 6	0.583269	2.97e-06	0.00042427	*
EPHA2	High 2	0.574681	5.51e-06	0.00042427	*
EPHA2	High 24	0.543386	5.47e-05	0.00213675	*
EPHA2	Low 24	0.533514	5.55e-05	0.00213675	*
EPHA2	Low 2	0.511488	7.73e-05	0.00238084	*
PDGFRB	Baseline	-0.445522	0.000514859	0.0132147	*
ABL1	Baseline	-0.438166	0.000652226	0.0138125	*
CSK	High 6	0.442504	0.000717534	0.0138125	*
YES1	Baseline	-0.424484	0.000998637	0.0170878	*
ZAK	High 24	0.441678	0.00148787	0.0229132	*
CSK	Low 24	0.417796	0.00228425	0.0319795	*
EPHA2	Low 6	0.385863	0.00362003	0.0453471	*
PDGFRA	Low 24	-0.397954	0.003828	0.0453471	*
PDGFRA	High 24	-0.389253	0.00570305	0.0627335
SRC	Baseline	-0.349695	0.00766664	0.0787109
MAP4K5	High 2	0.354218	0.00859255	0.0827033
Shown are the Spearman correlations satisfying pFDR < 0.1.
Correlations satisfying a more stringent criterion of pFDR < 0.05 are marked with an asterisk (*).
The results are sorted by pFDR.
r, Spearman correlation coefficient
Condition indicates dasatinib concentration (High or Low) and the time point (2, 6, or 24 hr after treatment) for associations of log2FC,
or Baseline for associations of log(GI50) with baseline expression
p0, p-value prior to the FDR adjustment
pFDR, FDR adjusted p-value
Associations for EPHA2 are shown in red font
