# Supplementary material for: Association of changes in expression of HDAC and SIRT genes after drug treatment with cancer cell line sensitivity to kinase inhibitors
Source: Epigenetics. 2024 Feb 18;19(1):2309824. doi: 10.1080/15592294.2024.2309824 (PMC10878021; doi:10.1080/15592294.2024.2309824)
Supplement: Supplemental Material [file KEPI_A_2309824_SM1624.zip › Table S9.xlsx]

## Sheet: Table S9
Supplementary Table S9. Spearman correlations of expression of dasatinib kinase target genes with expression changes of HDAC
and SIRT genes at 6 or 24 hr after treatment with the high concentration of dasatinib, which satisfied pFDR < 0.1
Dasatinib target	HDAC or SIRT	Comparison	Spearman r	p0	pFDR	pFDR < 0.05
EPHA2	HDAC5	log2FC of EPHA2 vs log2FC of HDAC5 at 24 hr	-0.608638	3.49e-06	0.00491392	*
YES1	HDAC5	Baseline of YES1 vs log2FC of HDAC5 at 24 hr	0.584148	1.05e-05	0.007392	*
BTK	SIRT6	log2FC of BTK vs log2FC of SIRT6 at 24 hr	0.537592	6.8e-05	0.0239078	*
MAPK14	SIRT6	log2FC of MAPK14 vs log2FC of SIRT6 at 6 hr	0.50317	7.73e-05	0.0239078	*
EPHA2	HDAC5	Baseline of EPHA2 vs log2FC of HDAC5 at 24 hr	0.531544	8.49e-05	0.0239078	*
ABL1	SIRT3	Baseline of ABL1 vs log2FC of SIRT3 at 24 hr	0.484706	0.000416549	0.0765448
ABL2	HDAC11	Baseline of ABL2 vs log2FC of HDAC11 at 24 hr	0.483698	0.000429994	0.0765448
ABL2	HDAC11	log2FC of ABL2 vs log2FC of HDAC11 at 24 hr	-0.481465	0.000461178	0.0765448
YES1	SIRT1	log2FC of YES1 vs log2FC of SIRT1 at 6 hr	0.45079	0.000489278	0.0765448
CSK	HDAC2	log2FC of CSK vs log2FC of HDAC2 at 24 hr	0.475318	0.000557859	0.0785465
ZAK	HDAC2	log2FC of ZAK vs log2FC of HDAC2 at 24 hr	0.46889	0.000678154	0.083569
MAPK14	HDAC3	log2FC of MAPK14 vs log2FC of HDAC3 at 6 hr	0.437753	0.000740962	0.083569
ABL1	HDAC5	Baseline of ABL1 vs log2FC of HDAC5 at 24 hr	0.467857	0.000798674	0.083569
ABL2	HDAC9	Baseline of ABL2 vs log2FC of HDAC9 at 24 hr	-0.462064	0.000830942	0.083569
CSK	HDAC5	Baseline of CSK vs log2FC of HDAC5 at 24 hr	-0.461735	0.000950203	0.0891924
LCK	SIRT3	log2FC of LCK vs log2FC of SIRT3 at 24 hr	0.452648	0.00109234	0.0961264
Listed are the Spearman correlations satisfying pFDR < 0.1.
Correlations satisfying a more stringent criterion of pFDR < 0.05 are marked with an asterisk (*).
r, Spearman correlation coefficient
p0, p-value prior to the FDR adjustment
pFDR, FDR adjusted p-value
Comparison indicates the time point (6 or 24 hr after treatment with the high concentration of dasatinib),
and expression measure of a dasatinib target gene at that time point used in comparisons:
Baseline, median expression of a dasatinib target gene in untreated cell lines, computed across 15 agents for each cell line;
log2FC, changes in gene expression induced by treatment
Correlations with EPHA2 expression are shown in red font.
Correlations with HDAC5 expression are highlighted in yellow.
Correlations with additional HDAC and SIRT genes whose changes in expression were associated with response to dasatinib
(Supplementary Table S1) are highlighted in green.
